# Supplementary material for: EU-Forest, a high-resolution tree occurrence dataset for Europe
Source: Sci Data. 2017 Jan 5;4:160123. doi: 10.1038/sdata.2016.123 (PMC5215058; doi:10.1038/sdata.2016.123)
Supplement: Supplementary file 1 [file sdata2016123-isa1.zip]

Archive with 3 entries (3 files):
- i_Investigation.txt
- s_study_Mauri.txt
- a_assay_Mauri.txt
