# Supplementary material for: EU-Forest, a high-resolution tree occurrence dataset for Europe
Source: Sci Data. 2017 Jan 5;4:160123. doi: 10.1038/sdata.2016.123 (PMC5215058; doi:10.1038/sdata.2016.123)
Supplement: Supplementary file 1 [file sdata2016123-isa1.zip › i_Investigation.txt]

# Investigation File generated for Scientific Data with Investigation File Authoring Tool version 0.1.0 on 06/12/2016 - This metadata file is CC0
ONTOLOGY SOURCE REFERENCE
Term Source Name	GAZ	ENVO	ERO	OBI	NCIT
Term Source File	http://data.bioontology.org/ontologies/GAZ	http://data.bioontology.org/ontologies/ENVO	http://data.bioontology.org/ontologies/ERO	http://data.bioontology.org/ontologies/OBI	http://data.bioontology.org/ontologies/NCIT
Term Source Version	$Revision: 1.512 $	releases/2014-09-16	2013-08-02	2014-08-18	16.05e
Term Source Description	Gazetteer	Environment Ontology	Eagle-I Research Resource Ontology	Ontology for Biomedical Investigations	National Cancer Institute Thesaurus
INVESTIGATION
Investigation Identifier
Investigation Title
Investigation Description
Investigation Submission Date
Investigation Public Release Date
INVESTIGATION PUBLICATIONS
Investigation PubMed ID
Investigation Publication DOI
Investigation Publication Author List
Investigation Publication Title
Investigation Publication Status
Investigation Publication Status Term Accession Number
Investigation Publication Status Term Source REF
INVESTIGATION CONTACTS
Investigation Person Last Name
Investigation Person Mid Initials
Investigation Person First Name
Investigation Person Address
Investigation Person Phone
Investigation Person Fax
Investigation Person Email
Investigation Person Affiliation
Investigation Person Roles
Investigation Person Roles Term Accession Number
Investigation Person Roles Term Source REF
STUDY
Study Identifier	10.1038/sdata.2016.123
Study Title	EU-Forest, a high-resolution tree occurrence dataset for Europe
Study Submission Date	02/08/2016
Study Public Release Date	05/01/2017
Study Description	http://www.nature.com/articles/sdata2016123#abstract
Study File Name	s_study_Mauri.txt
Comment[Subject Keywords]	//;/;//;/;//
Comment[Manuscript Licence]	CC BY-4.0
Comment[Experimental Metadata Licence]	CC0
Comment[Supplementary Information File Name]	
Comment[Supplementary Information File Type]	x-zip-compressed
Comment[Supplementary Information File URL]	http://www.nature.com/articles/sdata2016123#supplementary-information
Comment[Data Repository]	figshare
Comment[Data Record Accession]	doi:10.6084/m9.figshare.c.3288407
Comment[Data Record URI]	http://dx.doi.org/10.6084/m9.figshare.c.3288407
STUDY DESIGN DESCRIPTORS
Study Design Type	data integration objective	observation design	biodiversity assessment objective
Study Design Type Term Accession Number	ERO:0100092	OBI:0300311	OBI:0001969
Study Design Type Term Source REF	ERO	OBI	OBI
STUDY PUBLICATIONS
Study PubMed ID	""
Study Publication DOI	doi:10.1371/journal.pone.0165178
Study Publication Author List	""
Study Publication Title	""
Study Publication Status	published
Study Publication Status Term Accession Number	
Study Publication Status Term Source REF	
STUDY FACTORS
Study Factor Name
Study Factor Type
Study Factor Type Term Accession Number
Study Factor Type Term Source REF
STUDY ASSAYS
Study Assay Measurement Type	Species
Study Assay Measurement Type Term Accession Number	NCIT:C45293
Study Assay Measurement Type Term Source REF	NCIT
Study Assay Technology Type	digital curation
Study Assay Technology Type Term Accession Number	OBI:0302914
Study Assay Technology Type Term Source REF	OBI
Study Assay Technology Platform	""
Study Assay File Name	a_assay_Mauri.txt
STUDY PROTOCOLS
Study Protocol Name	Data source	Data transformation
Study Protocol Type	selection	data transformation
Study Protocol Type Term Accession Number	OBI:0001928	OBI:0200000
Study Protocol Type Term Source REF	OBI	OBI
Study Protocol Description		
Study Protocol URI	""	""
Study Protocol Version		
Study Protocol Parameters Name	""	""
Study Protocol Parameters Name Term Accession Number	""	""
Study Protocol Parameters Name Term Source REF	""	""
Study Protocol Components Name	""	""
Study Protocol Components Type	""	""
Study Protocol Components Type Term Accession Number	""	""
Study Protocol Components Type Term Source REF	""	""
STUDY CONTACTS
Study Person Last Name	Mauri	Strona	San-Miguel-Ayanz
Study Person First Name	Achille	Giovanni	Jesús
Study Person Mid Initials			
Study Person Email	achille.mauri@ec.europa.eu	""	""
Study Person Phone			
Study Person Fax			
Study Person Address			
Study Person Affiliation	European Commission, Joint Research Centre, Directorate D—Sustainable Resources, Bio-Economy Unit, Via Enrico Fermi 2749, Ispra 21027, Italy	European Commission, Joint Research Centre, Directorate D—Sustainable Resources, Bio-Economy Unit, Via Enrico Fermi 2749, Ispra 21027, Italy	European Commission, Joint Research Centre, Directorate D—Sustainable Resources, Bio-Economy Unit, Via Enrico Fermi 2749, Ispra 21027, Italy
Study Person Roles			
Study Person Roles Term Accession Number			
Study Person Roles Term Source REF			
Comment[Study Person ORCID]			
Comment[Funder]			
Comment[FundRef ID]			
Comment[Funder Term Source REF]			
Comment[Grant Identifier]			
