# Supplementary material for: EU-Forest, a high-resolution tree occurrence dataset for Europe
Source: Sci Data. 2017 Jan 5;4:160123. doi: 10.1038/sdata.2016.123 (PMC5215058; doi:10.1038/sdata.2016.123)
Supplement: Supplementary file 1 [file sdata2016123-isa1.zip › s_study_Mauri.txt]

Source Name	Characteristics[geographical location]	Term Source REF	Term Accession Number	Characteristics[environment type]	Term Source REF	Term Accession Number	Protocol REF	Comment[number of plots]	Comment[number of species]	Sample Name
National Forest Inventories	Austria	GAZ	GAZ:00002942	forest	ENVO	ENVO:00000111	Data source	3525	66	EU-Forest dataset
Forest Focus and Biosoil databases	Belarus	GAZ	GAZ:00006886	forest	ENVO	ENVO:00000111	Data source	408	12	EU-Forest dataset
National Forest Inventories	Belgium	GAZ	GAZ:00002938	forest	ENVO	ENVO:00000111	Data source	32	24	EU-Forest dataset
Forest Focus and Biosoil databases	Bulgaria	GAZ	GAZ:00002950	forest	ENVO	ENVO:00000111	Data source	220	10	EU-Forest dataset
Forest Focus and Biosoil databases	Croatia	GAZ	GAZ:00002719	forest	ENVO	ENVO:00000111	Data source	78	25	EU-Forest dataset
National Forest Inventories	Czech Republic	GAZ	GAZ:00002954	forest	ENVO	ENVO:00000111	Data source	10444	75	EU-Forest dataset
National Forest Inventories	Estonia	GAZ	GAZ:00002959	forest	ENVO	ENVO:00000111	Data source	2958	19	EU-Forest dataset
National Forest Inventories	Finland	GAZ	GAZ:00002937	forest	ENVO	ENVO:00000111	Data source	24649	34	EU-Forest dataset
National Forest Inventories	French Republic	GAZ	GAZ:00002940	forest	ENVO	ENVO:00000111	Data source	31925	141	EU-Forest dataset
National Forest Inventories	Germany	GAZ	GAZ:00002646	forest	ENVO	ENVO:00000111	Data source	18903	84	EU-Forest dataset
Forest Focus and Biosoil databases	Greece	GAZ	GAZ:00002945	forest	ENVO	ENVO:00000111	Data source	82	19	EU-Forest dataset
National Forest Inventories	Hungary	GAZ	GAZ:00002952	forest	ENVO	ENVO:00000111	Data source	4428	81	EU-Forest dataset
Forest Focus and Biosoil databases	Island of Cyprus	GAZ	GAZ:00004006	forest	ENVO	ENVO:00000111	Data source	19	14	EU-Forest dataset
National Forest Inventories	Italy	GAZ	GAZ:00002650	forest	ENVO	ENVO:00000111	Data source	6810	128	EU-Forest dataset
National Forest Inventories	Kingdom of Denmark	GAZ	GAZ:00002635	forest	ENVO	ENVO:00000111	Data source	2470	47	EU-Forest dataset
National Forest Inventories	Kingdom of Norway	GAZ	GAZ:00002699	forest	ENVO	ENVO:00000111	Data source	10844	22	EU-Forest dataset
National Forest Inventories	Kingdom of Spain	GAZ	GAZ:00000591	forest	ENVO	ENVO:00000111	Data source	74411	130	EU-Forest dataset
National Forest Inventories	Latvia	GAZ	GAZ:00002650	forest	ENVO	ENVO:00000111	Data source	4144	28	EU-Forest dataset
National Forest Inventories	Lithuania	GAZ	GAZ:00002960	forest	ENVO	ENVO:00000111	Data source	2093	34	EU-Forest dataset
Forest Focus and Biosoil databases	Moldova	GAZ	GAZ:00003897	forest	ENVO	ENVO:00000111	Data source	10	8	EU-Forest dataset
Forest Focus and Biosoil databases	Poland	GAZ	GAZ:00002939	forest	ENVO	ENVO:00000111	Data source	981	61	EU-Forest dataset
National Forest Inventories	Portuguese Republic	GAZ	GAZ:00002944	forest	ENVO	ENVO:00000111	Data source	4646	17	EU-Forest dataset
National Forest Inventories	Republic of Ireland	GAZ	GAZ:00002943	forest	ENVO	ENVO:00000111	Data source	1457	48	EU-Forest dataset
National Forest Inventories	Romania	GAZ	GAZ:00002951	forest	ENVO	ENVO:00000111	Data source	3291	92	EU-Forest dataset
National Forest Inventories	Slovak Republic	GAZ	GAZ:00002956	forest	ENVO	ENVO:00000111	Data source	1449	64	EU-Forest dataset
Forest Focus and Biosoil databases	Slovenia	GAZ	GAZ:00002955	forest	ENVO	ENVO:00000111	Data source	69	64	EU-Forest dataset
National Forest Inventories	Sweden	GAZ	GAZ:00002729	forest	ENVO	ENVO:00000111	Data source	11344	23	EU-Forest dataset
National Forest Inventories	Switzerland	GAZ	GAZ:00002941	forest	ENVO	ENVO:00000111	Data source	5530	45	EU-Forest dataset
National Forest Inventories	The Netherlands	GAZ	GAZ:00002946	forest	ENVO	ENVO:00000111	Data source	2672	26	EU-Forest dataset
National Forest Inventories	United Kingdom	GAZ	GAZ:00002637	forest	ENVO	ENVO:00000111	Data source	19518	52	EU-Forest dataset
