# Supplementary material for: EU-Forest, a high-resolution tree occurrence dataset for Europe
Source: Sci Data. 2017 Jan 5;4:160123. doi: 10.1038/sdata.2016.123 (PMC5215058; doi:10.1038/sdata.2016.123)
Supplement: Supplementary file 1 [file sdata2016123-isa1.zip › a_assay_Mauri.txt]

Sample Name	Protocol REF	Assay Name	Raw Data File	Comment[Data Repository]	Comment[Data Record Accession]	Comment[Data Record URI]
EU-Forest dataset	Data transformation	Tree Occurrences at species level	EU-Forest-species.csv	figshare	doi:10.6084/m9.figshare.c.3288407	http://dx.doi.org/10.6084/m9.figshare.c.3288407
EU-Forest dataset	Data transformation	Tree Occurrences at genus level	EU-Forest-genus.csv	figshare	doi:10.6084/m9.figshare.c.3288407	http://dx.doi.org/10.6084/m9.figshare.c.3288407
EU-Forest dataset	Data transformation	Extent of Occurrences (EOOs)	EOOs.zip	figshare	doi:10.6084/m9.figshare.c.3288407	http://dx.doi.org/10.6084/m9.figshare.c.3288407
EU-Forest dataset	Data transformation	Occurrences Location Shapefile	Occurences.zip	figshare	doi:10.6084/m9.figshare.c.3288407	http://dx.doi.org/10.6084/m9.figshare.c.3288407
